# Supplementary material for: Depression, Anxiety and Post-traumatic Growth Among Bereaved Adults: A Latent Class Analysis
Source: Front Psychol. 2021 Jan 15;11:575311. doi: 10.3389/fpsyg.2020.575311 (PMC7844091; doi:10.3389/fpsyg.2020.575311)
Supplement: Supplementary file 1 [file Data_Sheet_1.XLS]

## Sheet: Data_601
age	Gender(0=female, 1=male)	education(1=primary and below, 2=middle school, 3=adjunct college, 4=adjunct college, 5= graduate and above)	marital(1=single, 2=married)	WithReligion(0=no religion, 1=religious)	Losstime(months)	TraumaticDeath(0=natural death,1=unnatural death)	TypeofLoss(1=spouse and child, 2=others)	R_Intimacy	R_Harmony	Suffering	SS	SS1	SS2	SS3	SS4	SS5	HADS_A	HADS_D	HADS1	HADS2	HADS3	HADS4	HADS5	HADS6	HADS7	HADS8	HADS9	HADS10	HADS11	HADS12	HADS13	HADS14	PTGI	PTGI_F1	PTGI_F2	PTGI_F3	PTGI_F4	PTGI_F5	PTG1	PTG2	PTG3	PTG4	PTG5	PTG6	PTG7	PTG8	PTG9	PTG10	PTG11
43	1	3	2	0	13	0	2	10	10	8	15	3	3	3	3	3	6	9	0	2	1	1	1	1	1	2	1	1	1	1	1	1	49	16	11	9	6	7	2	2	2	2	2	3	3	2	2	3	2
58	1	2	2	1	13	1	2	10	10	5	18	3	4	3	5	3	8	7	1	1	2	1	0	1	2	1	0	2	3	1	0	0	74	27	15	14	7	11	2	4	3	4	4	2	3	3	4	3	3
38	0	2	2	1	13	0	2	9	9	5	11	2	2	2	3	2	5	5	0	1	1	0	1	1	3	1	0	2	0	0	0	0	42	15	10	9	4	4	1	1	2	2	2	2	2	2	2	2	2
31	1	4	2	0	14	0	2	10	10	10	15	3	3	3	3	3	9	7	1	1	2	1	1	1	2	1	1	1	1	1	1	1	46	16	8	9	5	8	2	3	1	2	4	2	2	2	2	2	2
24	0	4	1	0	14	1	2	10	10	10	15	3	4	1	4	3	8	11	1	0	1	2	2	2	1	2	1	2	1	2	1	1	37	13	7	8	4	5	4	1	3	2	4	3	1	0	4	3	3
27	1	1	2	0	14	0	2	10	10	10	14	3	3	3	3	2	13	14	2	3	1	2	2	2	1	2	2	1	3	3	2	1	23	14	2	5	1	1	1	0	0	2	1	3	0	2	2	1	1
48	0	3	2	1	14	0	2	10	10	10	15	3	3	3	3	3	7	10	1	2	1	1	1	3	1	1	1	1	1	2	1	0	64	21	16	12	6	9	3	3	3	3	3	3	3	3	3	3	4
45	0	4	2	0	15	0	2	10	10	10	9	1	1	1	4	2	8	8	2	2	1	0	1	1	2	2	0	2	1	1	1	0	36	5	7	8	5	11	4	3	2	3	5	1	2	1	1	2	1
43	1	3	2	0	15	0	2	10	10	0	9	1	5	1	1	1	2	3	0	3	0	0	0	0	2	0	0	0	0	0	0	0	71	28	13	16	5	9	5	1	1	1	5	1	1	5	2	5	5
46	1	4	2	0	15	0	2	10	10	0	10	2	3	2	1	2	8	10	1	1	2	1	1	1	1	2	2	2	0	1	1	2	48	13	9	11	6	9	2	4	0	4	3	1	1	1	1	3	3
25	0	3	1	0	15	1	2	7	6	10	5	1	1	1	1	1	8	9	1	3	2	1	1	1	1	1	1	2	1	1	1	0	96	28	23	20	10	15	5	5	5	5	5	1	3	2	5	5	5
43	1	4	2	0	15	1	2	10	10	10	22	4	4	4	5	5	8	1	1	0	1	0	1	0	3	1	1	0	0	0	1	0	84	32	15	16	9	12	2	5	0	4	5	4	4	4	4	4	4
48	1	3	2	0	15	0	2	9	9	3	12	2	4	2	2	2	7	9	1	1	2	1	1	1	1	1	1	2	0	2	1	1	27	9	5	5	2	6	2	2	1	2	2	1	1	1	1	1	1
38	0	4	2	0	15	1	2	10	10	10	15	3	3	2	4	3	9	7	1	1	2	1	1	1	2	1	1	1	1	1	1	1	34	13	7	8	2	4	1	2	1	3	1	1	1	2	1	2	2
30	1	4	2	0	15	0	2	10	9	10	13	2	2	3	3	3	14	11	3	1	3	2	2	2	1	1	3	2	1	2	1	1	50	13	12	13	3	9	4	3	4	3	3	2	1	1	1	4	4
61	1	4	2	0	16	0	2	10	10	8	14	3	4	1	3	3	9	9	1	1	3	1	1	2	2	1	1	2	0	1	1	1	55	27	8	10	4	6	1	3	1	2	2	2	1	4	4	3	2
54	1	3	2	0	16	0	2	10	10	10	11	3	3	1	2	2	5	6	0	1	1	0	1	2	1	1	1	1	0	1	1	0	71	22	19	14	7	9	3	3	5	4	5	1	4	2	2	4	4
55	0	5	2	0	16	0	2	10	10	1	16	4	3	3	3	3	6	7	0	2	1	0	1	2	2	1	1	0	1	0	0	2	69	23	17	15	5	9	1	3	4	4	4	3	2	4	4	4	4
41	1	3	2	0	16	1	2	10	10	0	19	3	4	2	5	5	4	2	0	0	1	0	1	0	2	2	0	0	0	0	0	0	87	33	20	19	5	10	1	4	4	4	5	4	5	4	5	5	5
39	1	2	2	0	16	0	2	10	10	5	14	3	3	2	3	3	8	2	1	0	1	0	1	1	2	1	1	0	1	0	1	0	59	20	14	12	4	9	1	4	2	3	2	2	2	2	2	3	4
28	1	3	2	0	16	0	2	10	10	10	14	3	3	2	3	3	6	7	1	1	0	1	2	1	1	1	0	1	1	1	1	1	57	20	13	12	4	8	3	2	2	3	3	3	3	2	3	3	3
29	1	4	2	0	16	1	2	9	2	10	14	2	3	3	3	3	8	10	1	2	1	1	2	1	1	2	1	1	1	1	1	2	60	19	15	13	5	8	3	2	1	2	2	2	3	2	2	3	4
45	0	4	2	1	16	0	2	10	10	10	10	2	2	2	2	2	8	3	1	0	2	0	1	1	2	1	1	1	1	0	0	0	66	18	16	16	8	8	3	3	2	4	4	2	3	2	1	4	4
18	0	2	1	1	16	0	2	10	5	5	25	5	5	5	5	5	5	1	0	1	0	0	2	0	3	0	0	0	0	0	0	0	93	32	20	17	10	14	4	5	5	5	5	5	5	5	2	2	5
41	1	2	2	1	16	0	2	10	10	3	17	3	4	1	5	4	5	8	0	3	1	1	1	1	1	1	1	1	0	0	1	1	67	23	16	15	6	7	1	2	2	4	3	3	3	2	3	4	4
38	1	3	2	1	16	1	2	10	10	10	17	3	4	2	4	4	4	2	1	0	0	0	1	1	2	1	0	0	0	0	0	0	100	35	25	20	10	10	1	4	5	5	5	5	5	5	5	5	5
49	1	4	2	0	16	0	2	10	10	1	15	2	3	2	4	4	8	3	1	1	2	0	0	0	2	1	1	0	1	1	1	0	82	26	17	17	9	13	4	4	3	5	5	2	2	2	3	3	4
49	0	2	2	0	16	0	2	8	8	0	17	1	4	4	4	4	9	13	1	1	3	2	1	1	2	3	2	3	0	1	0	2	64	28	11	12	4	9	4	1	1	1	4	4	1	4	4	4	3
32	1	3	2	0	16	0	2	10	10	6	10	1	3	1	3	2	6	5	1	1	1	0	1	2	1	0	1	1	0	0	1	1	77	21	20	19	6	11	1	5	2	4	5	2	3	1	1	5	5
48	1	4	2	1	16	0	2	10	10	10	11	2	2	1	3	3	11	10	2	1	2	2	2	2	2	2	1	2	1	1	1	0	68	21	18	13	6	10	3	3	4	3	4	3	3	3	2	3	4
59	1	5	2	0	17	0	2	9	9	10	18	3	3	4	4	4	3	0	0	0	0	0	1	0	2	0	0	0	0	0	0	0	95	35	25	20	5	10	0	5	5	5	5	5	5	5	5	5	5
43	1	3	2	0	17	0	2	10	9	0	15	4	2	1	4	4	9	5	1	1	2	0	1	1	2	2	1	0	1	1	1	0	82	31	20	15	5	11	2	4	4	2	5	5	4	4	4	4	4
37	1	4	2	0	17	0	2	10	9	8	7	1	1	3	1	1	6	6	1	1	1	0	0	1	2	2	1	1	0	1	1	0	56	15	11	16	5	9	2	3	2	5	5	1	1	1	2	3	4
34	0	3	2	1	17	1	2	10	10	10	15	3	3	3	3	3	7	8	1	2	2	1	1	1	1	1	1	1	1	1	0	1	55	20	12	10	5	8	2	3	1	1	2	2	2	3	3	3	3
59	1	2	2	0	17	0	2	10	9	3	15	2	3	2	4	4	4	2	0	1	0	0	1	0	3	1	0	0	0	0	0	0	73	27	16	16	4	10	3	4	1	4	4	3	2	3	3	4	4
49	1	3	2	0	17	0	2	10	10	10	15	3	3	3	3	3	9	9	1	1	1	1	0	1	3	3	1	1	2	1	1	1	90	34	22	19	2	13	4	4	4	4	2	4	4	5	5	5	4
35	1	4	2	0	17	0	2	10	10	1	17	3	4	2	4	4	8	10	1	1	2	1	1	1	1	2	1	2	1	1	1	2	60	21	12	13	7	7	2	2	1	3	4	3	3	3	2	3	3
37	1	4	2	0	17	0	2	10	10	6	10	2	2	2	2	2	9	7	1	1	2	1	1	1	2	1	1	1	1	1	1	1	42	14	10	8	4	6	2	2	2	2	2	2	2	2	2	2	2
29	1	4	1	0	17	0	2	10	10	8	13	2	3	2	3	3	6	4	1	1	1	1	1	0	2	1	1	1	0	0	0	0	66	24	15	13	5	9	1	4	1	4	4	4	3	3	3	3	4
27	0	4	1	0	17	0	2	10	10	8	14	2	2	2	4	4	8	8	1	1	1	1	1	1	2	2	1	1	1	0	1	2	81	26	21	16	5	13	4	5	5	5	5	4	5	4	4	4	4
46	1	3	2	1	17	0	2	10	10	8	12	2	2	2	3	3	7	12	1	3	2	2	1	1	1	1	1	2	1	2	0	1	48	18	8	9	6	7	1	2	2	2	2	2	2	2	2	2	2
39	0	4	1	1	17	0	2	10	10	10	18	3	4	3	4	4	11	11	2	2	2	2	2	1	2	1	1	3	1	0	1	2	87	29	20	16	9	13	4	4	1	4	5	3	5	4	3	4	4
51	0	3	2	0	18	0	2	10	10	8	15	3	3	3	3	3	5	7	1	1	0	1	1	1	1	1	1	1	0	1	1	1	96	34	22	18	9	13	4	4	4	4	4	4	4	5	5	5	5
42	0	5	2	0	18	0	2	10	0	7	5	1	1	1	1	1	6	7	1	0	0	2	2	2	2	1	0	2	1	0	0	0	54	15	12	11	7	9	3	3	3	3	4	3	2	2	1	3	3
43	0	4	2	0	18	0	2	10	10	8	14	3	3	2	3	3	10	8	1	1	2	2	3	1	1	1	1	1	1	1	1	1	41	17	7	7	5	5	2	1	1	2	4	1	1	2	3	2	2
40	0	3	2	0	18	0	2	10	10	0	19	3	5	1	5	5	8	0	1	0	1	0	1	0	3	0	1	0	0	0	1	0	92	33	21	18	5	15	5	5	5	5	5	3	3	5	5	5	5
37	1	4	2	0	18	0	2	10	10	10	15	3	3	3	3	3	9	1	1	0	2	0	1	0	2	1	1	0	1	0	1	0	63	21	15	12	6	9	3	3	3	3	3	3	3	3	3	3	3
40	1	2	2	0	18	0	2	9	5	0	14	2	3	3	3	3	7	8	1	1	1	0	1	0	2	1	1	3	0	0	1	3	63	21	15	12	6	9	3	3	3	3	3	3	3	3	3	3	3
52	1	3	2	0	18	0	2	10	10	0	19	3	4	3	5	4	3	1	0	1	0	0	0	0	3	0	0	0	0	0	0	0	73	25	17	14	6	11	4	3	3	3	4	3	3	3	3	3	4
46	0	3	2	0	18	0	2	8	8	5	10	2	2	2	2	2	0	4	0	3	0	0	0	0	0	0	0	1	0	0	0	0	42	14	10	8	4	6	2	2	2	2	2	2	2	2	2	2	2
33	0	4	2	0	18	0	2	10	10	0	5	1	1	1	1	1	8	6	1	2	2	2	1	1	2	1	1	0	0	0	1	0	80	29	16	18	6	11	1	5	2	3	5	4	4	4	1	5	5
37	1	5	2	0	18	0	2	10	10	10	9	2	1	3	2	1	9	9	1	1	2	1	1	2	1	1	1	1	1	2	2	1	74	23	13	20	5	13	4	4	1	5	4	1	1	1	1	5	5
44	0	2	2	1	18	0	2	8	8	10	9	2	2	1	2	2	9	6	1	1	1	1	1	1	1	1	1	0	3	1	1	1	57	16	12	10	10	9	3	3	2	2	5	2	2	1	1	2	3
48	1	3	2	1	18	0	2	10	10	0	18	3	4	1	5	5	5	1	1	1	1	0	1	0	2	0	0	0	0	0	0	0	85	31	19	18	9	8	1	2	4	3	4	4	3	4	3	5	5
27	1	3	2	1	18	0	2	10	9	8	14	3	3	2	3	3	10	7	1	0	2	1	2	1	1	1	1	2	1	2	2	0	63	22	15	12	5	9	2	3	3	3	3	3	3	3	3	3	3
51	1	3	2	0	19	0	2	10	10	5	16	3	4	3	3	3	11	11	1	2	3	2	2	1	2	2	1	2	1	1	1	1	55	20	13	13	3	6	2	1	2	3	2	3	2	2	3	3	3
59	0	2	2	0	19	0	2	10	9	6	16	3	5	1	3	4	10	8	2	1	2	1	2	2	1	2	2	1	0	1	1	0	65	18	15	15	7	10	4	3	5	5	4	0	2	3	5	4	3
30	0	4	2	0	19	0	2	10	10	10	6	1	2	1	1	1	3	8	0	1	1	0	1	1	1	2	0	2	0	2	0	0	37	3	9	15	4	6	5	1	0	5	4	0	1	1	0	5	4
53	1	4	2	1	19	0	2	10	8	1	15	3	3	3	3	3	3	1	0	0	0	0	1	1	2	0	0	0	0	0	0	0	68	21	15	16	8	8	0	4	3	4	4	3	2	1	2	4	4
39	1	2	2	1	19	0	2	10	10	1	14	3	3	2	3	3	8	7	1	1	1	1	1	1	2	1	1	1	1	1	1	1	40	14	9	8	3	6	2	2	1	2	2	2	2	2	2	2	2
37	1	2	2	1	19	0	2	10	10	2	15	3	3	3	3	3	11	12	3	3	3	2	2	2	1	2	1	1	0	2	1	0	43	17	5	8	6	7	1	3	1	3	3	1	1	1	3	1	1
30	1	3	2	1	19	0	2	10	8	0	14	3	3	2	3	3	10	3	1	1	2	0	2	1	2	1	1	0	1	0	1	0	45	16	8	9	5	7	1	3	1	2	2	2	2	2	2	2	2
57	0	3	2	0	19	0	2	10	10	2	14	2	3	3	3	3	9	7	2	1	2	1	1	1	1	1	1	1	1	1	1	1	61	21	14	12	6	8	2	3	2	3	3	3	3	3	3	3	3
43	1	4	2	0	19	0	2	10	10	2	16	3	3	2	4	4	8	8	1	1	1	0	2	1	1	2	1	2	1	1	1	1	58	17	14	12	3	12	4	4	2	2	2	1	3	1	1	3	3
31	1	4	2	0	19	0	2	10	10	5	16	2	4	2	4	4	8	9	1	1	1	1	1	1	2	1	1	2	1	1	1	2	60	23	15	10	5	7	2	2	3	3	4	4	4	3	4	3	3
45	1	2	2	1	19	0	2	10	10	1	14	3	3	2	3	3	9	6	1	1	1	0	2	1	2	1	1	1	1	1	1	1	65	24	11	14	7	9	1	4	2	3	4	3	1	2	3	4	4
63	1	3	2	0	20	0	2	10	10	0	19	3	5	1	5	5	7	6	1	1	1	1	1	0	2	1	1	1	0	1	1	1	85	31	20	17	4	13	4	5	3	5	4	1	5	5	5	4	4
57	0	2	2	0	20	0	2	10	10	10	21	5	5	2	4	5	7	9	1	2	1	2	1	1	1	1	1	2	1	1	1	0	87	30	23	17	6	11	2	4	5	4	5	3	4	4	4	4	5
45	1	4	1	0	20	0	2	10	8	0	17	1	1	5	5	5	7	0	1	0	1	0	1	0	2	0	1	0	0	0	1	0	98	33	25	20	5	15	5	5	5	5	5	5	5	3	5	5	5
40	1	2	2	0	20	0	2	9	9	5	6	1	2	1	1	1	14	9	3	3	2	1	2	1	2	1	2	3	1	0	2	0	37	16	6	12	0	3	0	1	0	3	0	0	0	1	0	1	2
34	1	4	2	1	20	0	2	10	10	8	15	3	3	3	3	3	9	11	1	1	2	1	1	1	2	2	1	2	1	2	1	2	54	15	13	12	6	8	3	3	1	4	4	3	3	2	2	3	3
45	1	2	2	0	20	0	2	7	8	4	13	2	3	3	3	2	4	3	0	1	0	0	2	1	1	1	1	0	0	0	0	0	41	14	10	8	4	5	1	2	2	2	2	2	2	2	2	2	2
47	1	2	2	0	20	0	2	10	10	8	15	2	3	2	4	4	5	8	1	1	0	1	1	1	1	1	1	1	1	2	0	1	81	31	18	15	10	7	1	2	3	4	5	4	3	5	3	4	5
47	0	2	2	0	20	1	2	9	9	0	21	3	5	4	5	4	12	3	3	1	3	0	2	1	1	1	1	0	1	0	1	0	76	27	17	16	8	8	2	2	1	4	4	3	4	3	5	4	4
40	1	4	2	0	20	0	2	9	9	1	16	4	4	2	3	3	6	5	1	0	1	0	1	1	2	1	1	2	0	1	0	0	81	28	20	16	8	9	1	4	4	4	4	4	4	4	4	4	4
35	0	3	2	0	20	0	2	8	9	3	13	2	3	3	2	3	10	6	2	1	2	0	1	1	2	2	1	0	1	1	1	1	64	20	15	14	7	8	2	3	3	4	4	3	3	3	3	3	3
25	1	5	2	0	20	0	2	5	5	0	5	1	1	1	1	1	5	1	1	0	0	0	1	0	3	1	0	0	0	0	0	0	62	18	16	13	5	10	2	3	3	3	4	3	3	2	1	3	3
49	0	4	2	1	20	0	2	9	9	2	17	4	5	3	3	2	7	3	2	1	1	0	2	1	2	1	0	0	0	0	0	0	67	25	13	12	8	9	3	3	3	3	5	1	1	2	4	3	3
41	0	5	2	0	21	0	2	10	10	10	15	3	3	3	3	3	7	8	1	2	2	1	1	1	1	1	0	1	1	1	1	1	63	21	15	12	6	9	3	3	3	3	3	3	3	3	3	3	3
46	0	3	2	0	21	0	2	10	10	5	7	2	2	1	1	1	6	7	1	1	1	1	1	2	1	1	1	1	1	0	0	1	58	21	13	14	3	7	1	2	1	3	3	2	3	3	2	3	4
32	0	2	2	0	21	0	2	10	10	10	13	1	5	1	5	1	15	10	3	3	0	0	3	2	0	1	3	2	3	0	3	2	90	25	25	20	5	15	5	5	5	5	5	0	5	5	0	5	5
59	0	2	2	0	21	0	2	7	7	8	10	1	2	1	3	3	4	4	1	1	1	0	0	1	2	0	0	1	0	1	0	0	23	3	5	10	2	3	0	0	1	2	2	0	0	0	1	4	4
32	0	2	2	0	21	0	2	10	10	0	16	2	3	3	4	4	7	4	1	1	1	1	1	0	2	1	1	0	1	1	0	0	58	22	15	11	4	6	1	1	2	3	3	1	2	2	3	3	4
33	0	3	2	0	21	1	2	6	10	9	11	2	2	2	3	2	6	6	1	1	2	1	1	1	1	1	1	1	0	0	0	1	47	15	12	9	2	9	2	4	2	2	2	1	3	2	2	3	3
56	1	3	2	0	22	0	2	10	9	5	12	2	3	3	2	2	8	8	2	1	1	1	1	1	1	2	1	1	1	1	1	1	43	19	8	6	3	7	2	2	1	1	2	2	1	2	2	2	2
55	0	5	2	0	22	0	2	10	10	1	15	3	4	2	3	3	6	5	1	0	1	0	1	1	2	1	1	2	0	1	0	0	80	29	14	19	7	11	2	4	3	4	5	4	2	4	3	5	5
47	1	4	2	0	22	0	2	9	7	2	10	1	3	2	2	2	3	2	1	0	0	0	0	0	2	1	0	0	0	0	0	1	58	22	14	12	4	6	0	3	3	3	3	3	2	2	3	3	3
32	0	4	2	0	22	0	2	10	10	2	15	3	3	2	4	3	11	8	2	3	3	2	2	1	1	1	2	1	0	0	1	0	63	18	14	15	6	10	3	5	3	5	5	3	4	4	4	4	3
40	1	4	2	0	22	0	2	10	10	10	21	4	5	2	5	5	15	21	2	3	3	3	2	3	0	3	2	3	3	3	3	3	37	16	5	5	5	6	5	1	0	4	5	2	3	0	3	0	0
35	1	3	1	0	22	0	2	10	10	5	19	4	4	1	5	5	16	17	3	0	3	2	3	3	0	3	2	3	3	3	2	3	16	5	0	5	1	5	4	1	0	5	1	0	0	0	0	0	0
40	0	3	2	0	22	1	2	9	9	10	14	2	3	3	3	3	9	7	2	0	2	2	2	2	1	2	1	0	0	1	1	0	77	26	17	15	8	11	4	4	3	4	4	4	3	4	4	3	4
30	1	4	2	0	22	0	2	10	8	9	17	2	3	2	5	5	6	7	1	1	1	0	0	0	2	1	1	2	1	0	0	3	99	34	25	19	10	11	1	5	5	4	5	5	5	4	5	5	5
44	1	4	2	0	23	0	2	10	10	8	7	1	1	1	2	2	4	10	1	2	0	2	1	2	1	1	1	1	0	2	0	0	54	19	13	11	2	9	3	3	2	2	2	1	2	3	3	3	3
49	0	5	2	0	23	0	2	10	10	6	19	3	4	4	4	4	7	0	1	0	1	0	1	0	3	0	1	0	0	0	0	0	79	28	20	16	6	9	0	5	4	4	5	3	3	4	3	4	4
39	0	4	2	0	23	1	2	9	10	1	10	2	2	2	2	2	4	2	1	1	1	0	0	1	2	0	0	0	0	0	0	0	42	18	8	7	3	6	2	2	1	1	3	2	1	2	2	2	2
36	0	4	2	1	23	0	2	10	10	9	21	4	4	4	5	4	4	0	0	0	1	0	0	0	3	0	0	0	0	0	0	0	103	34	25	20	10	14	4	5	5	5	5	5	5	4	5	5	5
55	1	2	2	0	23	0	2	10	10	10	25	5	5	5	5	5	11	9	0	1	2	1	2	1	1	2	2	3	3	1	1	0	100	35	25	20	5	15	5	5	5	5	5	5	5	5	5	5	5
38	1	5	2	0	23	0	2	10	10	1	11	2	3	2	2	2	8	8	1	2	2	1	1	1	1	1	1	1	1	1	1	1	29	9	8	6	1	5	2	2	2	1	1	1	2	1	1	2	1
46	1	4	2	1	23	0	2	10	9	9	13	2	4	1	3	3	7	6	1	1	2	1	1	1	2	2	1	0	0	1	0	0	68	18	12	13	10	15	5	5	4	5	5	3	3	1	2	2	3
41	1	3	2	0	24	0	2	10	10	5	12	2	2	2	3	3	5	1	0	0	1	0	1	0	2	1	1	0	0	0	0	0	90	29	21	19	10	11	1	5	5	5	5	4	5	4	4	5	4
44	0	3	2	0	24	0	2	9	9	1	14	3	3	2	3	3	9	8	2	1	2	1	1	2	1	1	1	2	1	0	1	1	83	29	19	16	9	10	1	4	4	4	5	4	4	4	4	4	4
40	1	4	1	0	24	0	2	7	8	1	11	2	2	2	2	3	9	11	1	1	2	2	2	2	2	2	0	2	1	1	1	1	25	7	4	7	3	4	2	2	1	3	3	0	0	1	2	2	1
38	0	3	2	0	24	0	2	10	10	0	25	5	5	5	5	5	4	0	0	0	0	0	1	0	3	0	0	0	0	0	0	0	100	35	25	20	10	10	0	5	5	5	5	5	5	5	5	5	5
24	1	2	2	0	24	0	2	10	10	0	10	2	2	2	2	2	9	7	1	1	1	0	1	2	0	2	2	1	3	1	1	0	29	8	4	8	4	5	2	1	1	3	4	2	1	1	1	1	1
60	1	3	1	0	24	0	2	10	10	0	15	2	2	1	5	5	2	7	0	1	0	0	1	2	1	2	0	1	0	1	0	0	46	14	6	16	4	6	0	2	1	4	4	0	0	0	0	4	4
45	0	3	2	0	24	0	2	10	10	1	10	2	2	2	2	2	7	7	1	1	1	1	1	1	1	1	1	1	1	1	1	1	65	21	15	13	7	9	3	3	3	4	4	4	3	3	2	3	3
59	1	4	2	0	25	0	2	10	10	0	16	4	4	2	3	3	9	8	2	1	2	1	1	1	1	1	1	1	1	1	1	2	44	15	10	9	5	5	1	1	1	1	2	1	2	2	2	2	3
50	1	3	2	0	25	0	2	10	10	0	20	4	4	3	4	5	5	1	1	0	0	0	0	0	3	1	0	0	1	0	0	0	95	33	25	19	7	11	1	5	5	4	4	3	5	5	5	5	5
40	0	4	2	0	25	0	2	8	10	2	6	2	1	1	1	1	3	0	0	0	0	0	0	0	3	0	0	0	0	0	0	0	84	28	20	16	8	12	4	4	4	4	4	4	4	4	4	4	4
32	0	4	1	1	25	0	2	10	8	0	11	2	3	3	1	2	7	7	1	0	0	0	1	1	3	2	1	2	0	2	1	0	45	17	11	9	3	5	1	2	1	1	1	1	3	2	2	4	2
58	0	3	2	0	25	0	2	10	10	0	14	2	3	2	4	3	7	2	1	0	2	0	1	0	2	1	0	1	0	0	1	0	68	24	15	13	5	11	3	3	2	4	3	2	3	4	3	3	4
41	1	3	2	0	25	0	2	10	10	10	14	2	3	3	3	3	9	7	1	1	2	1	2	2	2	3	1	0	0	0	1	0	103	35	25	20	10	13	3	5	5	5	5	5	5	5	5	5	5
36	0	3	2	0	25	0	2	9	9	8	12	2	3	2	3	2	10	2	1	1	2	0	2	0	2	1	1	0	1	0	1	0	44	19	7	8	3	7	2	1	1	1	2	2	1	3	3	2	2
23	1	2	2	0	25	1	2	8	8	2	16	4	3	2	5	2	9	12	1	1	0	1	3	2	1	3	1	2	2	0	1	3	39	9	10	12	2	6	2	3	0	5	2	0	2	1	1	3	3
29	1	4	2	0	25	0	2	10	10	0	20	4	4	4	4	4	12	9	1	1	2	1	1	1	2	1	3	2	1	2	2	1	74	26	15	13	7	13	3	5	2	4	4	3	3	3	3	3	3
43	0	2	2	0	26	0	2	8	10	10	13	2	3	2	3	3	9	8	2	2	2	0	1	2	1	1	1	1	1	1	1	1	45	13	11	8	4	9	2	3	1	1	4	2	2	2	1	3	3
48	1	4	2	0	26	0	2	10	10	0	14	2	3	2	3	4	5	4	1	1	0	0	1	0	1	1	1	0	0	1	1	1	57	20	13	12	4	8	2	3	4	4	4	3	2	2	2	2	2
37	1	5	2	0	27	0	2	10	9	10	15	3	3	3	3	3	8	6	1	1	2	2	1	1	2	1	1	1	0	0	1	0	84	24	19	20	6	15	5	5	5	5	5	1	5	1	5	5	4
40	0	4	2	0	27	0	2	10	10	9	10	1	2	2	2	3	6	0	0	0	0	0	0	0	3	0	1	0	0	0	2	0	54	17	13	12	3	9	2	4	1	5	3	0	2	2	2	2	3
30	1	3	2	0	27	0	2	9	9	9	15	3	3	3	3	3	7	7	1	1	1	1	1	1	1	1	1	1	1	1	1	1	63	21	15	12	6	9	3	3	3	3	3	3	3	3	3	3	3
43	1	4	2	0	28	0	2	9	9	1	20	3	5	4	4	4	2	4	0	0	0	0	1	2	1	1	0	0	0	0	0	1	77	29	19	15	5	9	2	4	3	3	5	4	3	4	4	4	4
26	1	5	2	0	28	0	2	10	10	5	11	3	1	1	3	3	8	11	2	2	2	2	2	2	1	1	0	2	0	1	1	1	65	25	10	13	4	13	5	4	1	3	4	4	3	4	3	3	2
60	0	3	2	1	28	0	2	10	10	10	15	3	3	3	3	3	12	13	2	2	2	1	2	2	1	2	2	2	1	2	2	2	79	28	18	15	8	10	3	3	3	3	4	4	4	4	4	4	4
33	0	2	2	1	28	0	2	10	10	10	17	3	3	3	4	4	2	2	0	1	0	0	0	1	2	0	0	0	0	0	0	0	52	21	10	8	6	7	3	2	2	3	3	3	3	2	2	2	2
45	1	3	2	0	28	0	2	10	8	0	13	2	3	2	3	3	12	13	1	1	3	2	2	3	1	1	2	2	1	2	2	2	45	21	11	7	2	4	1	1	2	1	2	1	1	2	2	1	2
41	0	2	2	0	28	0	2	10	10	0	14	1	4	1	4	4	7	6	1	2	2	1	1	1	2	1	1	1	0	0	0	0	80	29	21	14	4	12	3	4	3	3	4	4	4	4	4	4	4
29	1	4	2	0	28	0	2	10	10	3	10	2	2	2	2	2	4	2	1	1	0	0	0	0	3	1	0	0	0	0	0	0	72	25	18	16	4	9	1	4	2	4	4	4	4	4	1	4	4
50	0	3	2	0	29	0	2	10	10	0	11	2	3	2	2	2	2	5	0	1	0	1	1	1	1	1	0	1	0	0	0	0	55	16	15	14	3	7	1	2	3	4	3	1	4	3	2	4	4
45	0	4	2	0	29	0	2	10	10	0	13	2	3	2	3	3	6	9	1	1	1	1	1	2	1	1	1	1	1	1	0	2	71	23	18	14	6	10	3	4	4	2	2	3	3	3	2	4	4
39	1	3	2	0	29	0	2	10	10	8	15	3	3	3	3	3	7	5	1	0	1	1	1	1	2	2	1	0	0	1	1	0	30	11	6	8	2	3	0	1	1	2	1	2	1	1	2	2	2
49	1	4	2	0	29	0	2	10	10	6	14	2	3	3	3	3	8	5	1	0	1	1	2	1	2	1	1	0	0	1	1	1	46	17	9	8	5	7	2	3	2	2	3	2	2	2	1	2	2
37	1	3	2	0	29	0	2	10	10	10	17	3	4	3	5	2	11	9	3	3	2	1	2	1	1	0	2	1	0	2	1	1	50	15	7	20	4	4	2	0	0	5	4	0	0	0	2	5	5
50	0	3	2	0	30	0	2	10	10	0	15	3	3	3	3	3	7	5	1	0	1	0	1	1	1	2	1	1	1	0	1	1	75	26	18	15	6	10	2	4	3	3	4	3	3	4	3	4	4
49	0	4	2	0	30	0	2	10	10	0	9	1	1	1	3	3	3	0	0	0	0	0	0	0	3	0	0	0	0	0	0	0	29	10	6	8	2	3	0	1	1	2	2	1	1	1	1	2	2
42	1	3	2	0	31	1	2	10	10	0	17	2	3	2	5	5	2	7	0	1	0	1	0	0	2	2	0	0	0	2	0	1	75	32	14	15	3	11	3	3	1	2	3	5	1	4	4	4	4
28	0	2	1	0	31	0	2	8	9	0	20	5	5	2	4	4	8	6	2	1	0	1	2	2	1	2	1	0	1	0	1	0	88	34	20	20	6	8	0	3	1	5	5	4	5	5	5	5	5
55	1	2	2	0	32	0	2	10	9	1	16	3	3	4	3	3	6	7	1	1	1	1	0	1	1	1	1	1	1	2	1	0	85	32	22	17	5	9	1	3	4	4	4	4	4	5	5	4	5
26	0	4	1	1	32	0	2	10	10	10	12	3	3	2	2	2	9	9	1	3	2	1	1	1	2	1	1	1	1	1	1	1	50	16	9	11	4	10	4	2	1	2	2	3	2	1	1	2	1
54	0	4	2	0	32	0	2	10	9	2	7	2	2	1	1	1	3	1	1	0	0	0	0	0	2	1	0	0	0	0	0	0	79	26	19	16	10	8	1	3	4	3	5	2	3	3	3	5	4
53	0	4	2	0	32	0	2	10	10	5	10	1	1	1	4	3	3	0	0	0	0	0	0	0	3	0	0	0	0	0	0	0	57	21	11	13	4	8	0	4	1	2	4	3	2	2	1	4	4
50	0	5	2	0	32	0	2	10	10	9	12	2	3	1	3	3	4	1	0	0	0	0	1	0	3	1	0	0	0	0	0	0	80	25	18	18	8	11	1	5	2	5	5	1	3	4	5	5	5
44	0	4	2	0	33	0	2	10	10	10	11	3	2	2	2	2	8	1	2	0	1	0	1	0	2	1	1	0	1	0	0	0	60	21	15	12	3	9	3	3	3	3	3	3	3	3	3	3	3
27	1	5	2	1	33	0	2	10	9	10	13	2	1	4	4	2	9	5	1	1	2	1	1	1	2	2	1	0	1	0	1	0	91	31	19	18	10	13	4	5	2	4	5	5	4	5	1	4	5
44	0	4	2	0	33	0	2	10	8	7	16	3	3	4	4	2	8	7	1	2	1	1	1	1	2	1	1	1	1	0	1	1	50	19	10	10	4	7	2	2	1	3	3	2	2	3	2	3	2
50	0	4	2	0	34	0	2	10	10	0	18	4	4	3	4	3	6	2	1	0	1	0	1	1	2	1	1	0	0	0	0	0	80	29	15	16	6	14	5	5	2	4	5	4	4	3	4	4	4
40	1	4	2	0	34	0	2	8	9	0	20	4	4	4	4	4	8	7	1	1	1	0	1	1	2	2	1	1	1	2	1	0	83	28	20	16	8	11	3	4	4	4	4	4	4	4	4	4	4
35	0	3	2	0	34	0	2	10	10	5	12	2	3	4	2	1	16	9	3	2	3	1	3	2	1	1	3	2	1	0	2	1	45	14	10	13	3	5	3	1	1	4	3	1	3	1	2	3	1
53	1	3	1	0	35	0	2	10	9	10	15	3	3	3	3	3	8	5	1	1	2	0	1	1	1	2	1	0	1	0	1	1	53	20	11	8	4	10	4	3	2	2	2	2	2	3	3	2	2
47	1	3	2	0	35	0	2	10	10	10	11	3	2	2	2	2	9	11	1	3	2	1	2	3	1	1	1	1	1	1	1	1	43	8	6	12	7	10	5	4	1	3	4	2	2	1	1	3	3
41	0	4	2	0	35	0	2	10	10	4	10	1	2	2	2	3	8	4	1	1	2	1	1	1	2	1	1	0	0	0	1	0	66	23	12	19	4	8	1	2	0	4	4	1	1	1	4	5	5
43	0	2	2	0	35	0	2	9	10	5	12	2	2	2	3	3	2	1	0	0	0	0	0	1	2	0	0	0	0	0	0	0	65	21	16	13	7	8	0	4	3	4	4	2	3	4	3	3	4
20	0	4	1	0	35	0	2	10	10	1	7	1	1	2	1	2	13	12	1	1	2	1	3	2	2	1	2	2	0	2	3	3	45	19	10	5	4	7	4	2	1	1	4	1	1	1	4	2	3
45	1	2	1	0	36	0	2	10	10	6	14	3	3	2	3	3	6	2	1	1	1	0	1	0	2	1	1	0	0	0	0	0	76	24	19	16	8	9	1	4	4	4	4	3	4	1	4	4	4
33	0	5	2	0	36	0	2	10	10	10	22	4	4	4	5	5	9	5	1	1	2	0	1	0	2	1	1	1	1	1	1	1	47	17	10	12	2	6	1	2	1	4	2	1	1	2	1	3	3
35	0	4	2	0	36	1	2	10	10	2	11	2	2	3	2	2	8	10	1	2	2	1	1	2	1	1	1	2	1	1	1	1	28	8	7	7	2	4	2	1	1	2	1	1	1	1	1	2	2
39	1	3	2	0	15	0	1	10	9	10	13	1	5	5	1	1	6	4	1	1	1	0	0	0	3	1	1	0	0	1	0	1	85	27	22	19	5	12	4	3	2	4	5	5	5	0	3	5	5
42	0	5	1	1	15	0	1	10	10	8	24	4	5	5	5	5	5	4	0	2	2	0	0	1	3	1	0	0	0	0	0	0	84	27	15	20	9	13	5	5	0	5	4	5	5	3	5	5	5
37	1	3	2	0	16	1	1	8	8	5	16	3	3	3	4	3	9	9	1	1	2	1	1	1	2	2	1	1	1	2	1	1	54	14	13	12	5	10	3	4	3	3	4	2	2	1	2	3	3
29	1	4	1	0	17	1	1	9	9	5	15	3	3	3	3	3	3	0	0	0	1	0	0	0	2	0	0	0	0	0	0	0	88	31	19	17	10	11	2	4	4	4	5	4	4	4	3	4	4
33	1	2	1	0	18	0	1	7	7	8	6	1	1	1	2	1	8	10	1	1	2	1	1	2	1	1	1	2	1	1	1	2	21	5	5	6	2	3	1	2	1	2	1	1	2	1	0	1	0
26	1	3	1	0	19	0	1	10	10	10	15	3	3	3	3	3	5	7	1	1	1	1	1	1	1	1	0	1	0	1	1	1	40	14	10	8	2	6	2	2	2	2	2	2	2	2	2	2	2
43	1	3	2	0	20	0	1	10	9	1	17	3	5	1	4	4	14	20	3	3	2	3	3	3	0	2	2	3	1	3	3	3	51	23	7	17	0	4	4	0	0	4	0	2	0	3	3	5	5
55	1	2	1	0	23	0	1	8	7	1	13	2	3	2	3	3	13	15	1	3	2	2	2	2	2	3	2	2	2	3	2	0	20	8	1	7	2	2	2	0	0	2	2	1	0	1	1	2	1
60	1	2	1	0	26	0	1	10	10	9	14	3	3	2	3	3	5	1	1	0	0	0	0	0	2	1	1	0	1	0	0	0	75	25	17	15	7	11	4	4	4	4	4	3	3	4	4	4	4
56	0	4	1	0	26	0	1	10	10	10	22	5	5	2	5	5	16	15	3	3	0	2	3	3	1	2	3	3	3	2	3	0	24	7	5	9	0	3	1	1	0	0	0	0	0	0	5	5	4
25	1	3	1	0	26	1	1	7	7	8	6	1	2	1	1	1	11	16	2	2	2	2	3	3	1	3	1	2	0	3	2	1	14	3	0	2	5	4	4	0	0	2	5	0	0	0	1	0	0
59	0	3	1	0	27	0	1	10	10	10	5	1	1	1	1	1	18	16	3	3	3	2	3	3	3	3	3	2	0	3	3	0	44	10	5	18	0	11	5	3	0	5	0	0	0	0	5	5	5
40	1	3	1	0	31	1	1	10	10	10	14	2	3	1	4	4	3	10	0	0	0	2	1	1	2	1	0	3	0	2	0	1	40	16	9	9	4	2	0	0	1	2	2	2	2	2	2	2	2
26	0	4	1	0	31	0	1	10	10	4	10	2	2	2	2	2	9	10	2	3	2	1	1	1	1	1	1	1	1	1	1	2	63	21	15	12	6	9	3	3	3	3	3	3	3	3	3	3	3
67	0	2	1	0	32	0	1	10	10	0	14	3	3	2	3	3	8	12	1	1	1	1	2	2	1	2	1	3	1	2	1	1	35	11	7	9	2	6	2	2	1	3	2	2	1	1	1	2	2
43	1	3	1	0	32	1	1	10	10	10	9	1	2	2	2	2	10	14	2	1	2	2	2	2	1	2	1	3	1	2	1	2	37	13	2	10	2	10	4	2	0	4	1	0	0	0	0	1	1
57	1	2	1	0	35	0	1	10	10	10	11	2	3	2	2	2	10	11	1	0	2	2	2	2	2	1	1	3	1	2	1	1	51	12	15	12	3	9	3	3	3	3	3	0	3	0	3	3	3
48	1	3	1	0	35	0	1	9	10	2	17	3	4	4	2	4	9	8	3	0	2	2	1	1	2	2	0	0	0	1	1	2	80	28	16	19	5	12	5	2	5	5	4	5	1	4	5	5	4
60	1	2	1	1	36	0	1	9	9	0	9	1	1	1	3	3	9	13	1	2	1	2	2	2	1	2	1	2	1	2	2	1	28	8	6	7	2	5	3	1	1	2	1	1	1	1	1	2	2
42	0	4	2	0	17	1	1	10	10	8	8	1	1	1	2	3	7	10	1	1	1	1	1	1	1	2	1	2	1	2	1	1	40	16	7	10	1	6	2	1	0	1	1	1	1	1	2	3	3
44	1	3	2	1	18	0	1	9	9	10	10	1	1	2	3	3	9	13	1	3	2	1	2	2	1	2	2	2	0	2	1	1	42	14	8	8	7	5	2	1	1	1	4	3	2	2	1	2	2
58	0	2	2	0	19	0	1	10	10	2	13	2	3	2	3	3	8	12	1	2	2	1	1	2	1	2	1	2	1	2	1	1	42	15	9	8	3	7	2	2	2	1	2	2	2	2	2	2	2
51	0	5	2	0	25	1	1	10	10	9	18	3	4	2	4	5	10	16	2	2	1	3	2	3	1	2	1	3	2	2	1	1	55	23	6	10	5	11	5	4	1	4	5	1	1	2	3	2	2
49	0	3	2	0	26	0	1	10	10	10	14	3	3	2	3	3	7	9	1	1	1	2	1	2	1	1	1	1	1	1	1	1	76	27	17	15	9	8	2	2	1	3	5	3	4	4	4	4	4
31	1	4	2	0	26	1	1	10	10	10	15	3	3	3	3	3	9	6	1	1	2	1	1	1	2	1	1	1	1	1	1	0	67	21	16	13	6	11	4	4	4	4	3	3	3	3	3	3	3
50	0	4	2	0	31	1	1	10	10	10	13	3	4	2	2	2	2	9	0	2	0	0	0	1	2	1	0	2	0	3	0	0	66	21	16	18	4	7	1	3	4	4	3	2	3	3	4	5	4
41	0	3	2	0	32	1	1	10	10	10	13	1	5	1	4	2	8	9	1	2	1	1	2	2	1	1	1	1	1	1	1	1	58	25	11	12	5	5	2	0	0	5	5	3	0	5	2	4	3
38	0	5	2	0	16	0	2	9	8	5	15	3	3	3	3	3	5	7	1	1	1	1	1	1	2	2	0	1	0	0	0	1	64	20	16	13	5	10	3	4	3	4	3	3	4	3	2	3	3
46	0	4	2	0	17	0	2	8	10	8	9	2	1	1	2	3	8	7	1	0	1	1	1	2	2	1	1	1	1	1	1	1	62	21	17	12	4	8	2	3	3	4	4	2	3	2	3	3	4
40	1	4	1	0	17	0	2	9	10	10	15	3	3	3	3	3	9	12	1	2	2	2	2	2	1	2	1	2	1	1	1	1	65	19	17	14	5	10	3	3	4	4	3	3	3	2	3	3	4
40	0	4	2	0	18	0	2	10	10	7	22	5	4	4	5	4	3	6	0	2	0	0	0	0	0	1	1	1	1	1	1	1	95	32	21	19	9	14	5	5	4	5	4	5	4	5	4	5	4
29	1	3	2	0	19	1	2	10	10	10	17	3	3	3	5	3	8	7	1	0	2	1	1	1	1	1	1	2	1	1	1	1	62	20	14	13	4	11	3	3	3	4	4	2	2	2	2	2	3
37	0	4	2	1	21	0	2	10	10	10	21	5	5	2	5	4	6	2	0	1	2	0	0	0	3	1	1	0	0	0	0	0	78	25	16	19	8	10	1	5	2	4	5	1	4	4	2	5	5
40	1	4	1	1	25	0	2	9	9	8	14	3	3	2	3	3	8	6	1	1	1	0	1	2	2	1	1	1	1	1	1	0	46	15	10	10	5	6	2	1	2	1	3	1	1	1	1	3	3
53	0	4	2	0	26	0	2	10	10	10	7	2	2	1	1	1	10	10	2	2	1	1	2	2	2	3	1	1	1	1	1	0	52	16	5	10	6	15	5	5	0	5	5	1	1	2	1	2	2
23	0	2	1	1	26	1	2	10	5	10	17	3	4	3	3	4	12	9	3	0	2	1	1	2	2	2	1	1	1	2	2	1	74	23	18	15	7	11	4	3	4	4	3	3	4	3	3	4	3
69	0	4	2	1	26	0	2	10	10	1	17	3	4	2	4	4	8	6	1	1	2	0	1	3	2	1	1	1	1	0	0	0	58	22	13	10	6	7	2	2	2	2	2	2	2	2	2	2	2
32	0	4	2	1	28	0	2	10	10	10	19	4	4	4	4	3	14	6	2	1	3	2	2	1	1	2	3	0	1	0	2	0	70	22	16	15	7	10	3	4	2	4	4	1	3	3	3	4	4
53	0	3	2	1	34	0	2	5	7	4	13	2	3	2	3	3	8	3	1	1	1	0	1	1	2	1	1	0	1	0	1	0	51	20	13	10	2	6	1	3	2	3	1	1	3	3	3	2	3
[truncated: 10 more columns]
